# Supplementary material for: Antioxidant Compound Adsorption in Polyvinylpolypyrrolidone from Chilean Carménère, Cabernet Sauvignon, and Merlot Grape Pomaces as Potential By-Products
Source: Antioxidants (Basel). 2022 Oct 12;11(10):2017. doi: 10.3390/antiox11102017 (PMC9598612; doi:10.3390/antiox11102017)
Supplement: Supplementary file 1 [file antioxidants-11-02017-s001.zip]

Archive with 1 entries (1 files):
- antioxidants-1899514-supplementary.pdf
